# Supplementary material for: Antibacterial activity of medicinal plants in Indonesia on Streptococcus pneumoniae
Source: PLoS One. 2022 Sep 13;17(9):e0274174. doi: 10.1371/journal.pone.0274174 (PMC9469987; doi:10.1371/journal.pone.0274174)
Supplement: S1 Table — (XLSX) [file pone.0274174.s007.xlsx]

## Sheet: Table S1
Table S1. MIC and MBC value of plant extracts showed MIC value >1mg/ml on ATCC 49619 tested on MDRSP strain
No.	Extract	Solvent	Concentration of Extracts (mg/ml)
			MIC	MBC
1	D. piperita	Ethanol	2.5	10
2	H. sabdarifa	Aquadest	10	> 10
3	A. paniculata	Ethyl acetate	2.5	2.5
4	P. ornatum	Ethyl acetate	2.5	5
5	P. futida	Ethyl acetate	2.5	2.5
