# Supplementary material for: Antibacterial activity of medicinal plants in Indonesia on Streptococcus pneumoniae
Source: PLoS One. 2022 Sep 13;17(9):e0274174. doi: 10.1371/journal.pone.0274174 (PMC9469987; doi:10.1371/journal.pone.0274174)
Supplement: S2 Table — (XLSX) [file pone.0274174.s008.xlsx]

## Sheet: Table S2
Table S2. Phytochemical compound of ethyl acetate L. inermis extract with confident level of chemical formula more than 75%
Time of flight (min)	m/z	Chemical formula	Compounds	Structure
0.93	151.036	C3H7N4OCl	5-(aminomethyl)-2,4-dihydro-3H-1,2,4-triazol-3-one hydrochloride
0.93	167.014	C6H2N2O4	2,3-Pyrazinedicarboxylate
1.34	256.962	C73S5	undetermined	undetermined
1.79	123.057	C6H6N2O	Picolinamide (pyridine-2-carboxamide)
4.37	185.046	C8H8O5	Methyl 3,4,5-trihydroxybenzoate
4.6	147.045	C9H6O2	Chromone (2,3-Benzo-4-pyrone) / Coumarin
5.17	185.046	C8H8O5	Methyl 3,4,5-trihydroxybenzoate
5.17	347.098	C14H18O10	(2R,3S,4S,4aR,10bS)-3,4,8,10-Tetrahydroxy-2-(hydroxymethyl)-9-methoxy-3,4,4a,10b-tetrahydropyrano[3,2-c]isochromen-6(2H)-one hydrate (1:1)
5.17	434.181	C22H27NO8	N-{2-[(4-Butyl-8-methyl-2-oxo-2H-chromen-7-yl)oxy]propanoyl}-L-glutamic acid
5.25	159.045	C10H6O2	1,2-Hydronaphthoquinone
5.25	175.048	C13H5N	2,5-bis(buta-1,3-diynyl)pyridine
5.25	339.108	C16H18O8	(4-Methylumbelliferone)-β-D-glucopyranoside
5.25	731.126	C34H34O12S3	(2ξ)-1,2-O-Benzylidene-3,5,6-tris-O-[(4-methylphenyl)sulfonyl]-β-L-ribo-hexofuranose
7.76	139.989	C6H2NOCl	undetermined	undetermined
11.03	304.303	C21H37N	2-Hexyl-3,5-dipentylpyridine
11.03	621.312	C38H36N8O	2,2'-(2,5-Furandiyldi-4,1-phenylene)bis(N'-isopropyl-1H-benzimidazole-6-carboximidamide)
12	332.332	C23H41N	Benzenemethanamine, N,N-dioctyl-
13.89	301.143	C14H16N6O2	1-(4,6-dimethylpyrimidin-2-yl)-3-(4-methyl-3-nitrophenyl)guanidine
14.59	338.344	C22H43NO	Erucamide ((13Z)-13-Docosenamide)
14.86	338.344	C22H43NO	Erucamide ((13Z)-13-Docosenamide)
14.86	381.299	C23H31O4	3-[Abieta-8(14),9(11),12-trien-18-yloxy]-3-oxopropanoate
14.86	621.311	C38H36N8O	2,2'-(2,5-Furandiyldi-4,1-phenylene)bis(N'-isopropyl-1H-benzimidazole-6-carboximidamide)
15.08	569.385	C33H60OS3	2,6-Dimethyl-4-[tris(octylsulfanyl)methyl]phenol
15.38	393.315	C28H40O	2,4,6,8-Tetra-tert-butyldibenzo[b,d]furan
15.93	430.381	C27H47N3O	(3α,5α,6β)-3-Azidocholestan-6-ol
16.5	593.273	C34H40O9	Bis[2-(4-butoxyphenoxy)ethyl] (4-hydroxybenzylidene)malonate
17.8	965.615	C50H80N10O9	undetermined	undetermined
