# Supplementary material for: Antibacterial activity of medicinal plants in Indonesia on Streptococcus pneumoniae
Source: PLoS One. 2022 Sep 13;17(9):e0274174. doi: 10.1371/journal.pone.0274174 (PMC9469987; doi:10.1371/journal.pone.0274174)
Supplement: S3 Table — (XLSX) [file pone.0274174.s009.xlsx]

## Sheet: S3 Table
Table S3. Phytochemical compound of ethyl acetate L. inermis extract with confident level of chemical formula less than 75%
Time of flight (min)	m/z	Chemical formula	Compounds	Structure
1.34	301.959	C6H3N7O2S3	undetermined	undetermined
1.79	301.959	C8H3N3O6S2	undetermined	undetermined
4.53	169.051	C8H8O4	4-Hydroxy-3-methoxybenzoic acid (Vanilic acid)
5.25	434.181	C23H23N5O4	N-{(E)-(2,3-Dihydro-1,4-benzodioxin-6-ylamino)[(6-oxo-4-propyl-1,6-dihydropyrimidin-2-yl)amino]methylene}benzamide
7.76	169.978	C8N3S	undetermined	undetermined
7.76	287.056	C15H10O6	Luteolin (2-(3,4-Dihydroxyphenyl)-5,7-dihydroxy-4H-chromen-4-one)
12	621.307	C37H40N4O5	L-Phenylalanine, N-[[(3S)-2-[(2S)-2-amino-3-(4-hydroxyphenyl)-1-oxopropyl]-1,2,3,4-tetrahydro-3-isoquinolinyl]methyl]-L-phenylalanyl-
14.86	569.387	C35H52O6	4,4'-(2,4,8,10-Tetraoxaspiro(5.5)undecane-3,9-diyl)bis(2,6-di-tert-butylphenol)
16.9	593.276	C35H36N4O5	N-{2-[(11aS)-5-(4-Isopropylphenyl)-1,3-dioxo-5,6,11,11a-tetrahydro-1H-imidazo[1',5':1,6]pyrido[3,4-b]indol-2(3H)-yl]benzoyl}-L-isoleucine
17.8	777.548	C35H68N16O2S	undetermined	undetermined
17.96	144.983	C4H1N2O2Cl	5-Chloro-2-oxo-2H-imidazole-4-carbaldehyde
17.96	621.307	C37H40N4O5	L-Phenylalanine, N-[[(3S)-2-[(2S)-2-amino-3-(4-hydroxyphenyl)-1-oxopropyl]-1,2,3,4-tetrahydro-3-isoquinolinyl]methyl]-L-phenylalanyl-
17.96	777.548	C41H72N6O8	undetermined	undetermined
18.79	139.989	C3H8NOSCl	N-(2-Chloroethyl)methanesulfinamide
20.42	182.987	C6H2N2O3S	2-Sulfanylfuro[3,4-d]pyrimidine-5,7-dione
