# Supplementary material for: Antibacterial activity of medicinal plants in Indonesia on Streptococcus pneumoniae
Source: PLoS One. 2022 Sep 13;17(9):e0274174. doi: 10.1371/journal.pone.0274174 (PMC9469987; doi:10.1371/journal.pone.0274174)
Supplement: S4 Table — (XLSX) [file pone.0274174.s010.xlsx]

## Sheet: S4 Table
Table S4. Phytochemical compound of ethanol L. inermis Linn. extract
Time of flight (min)	m/z	Chemical formula	Compounds	Structure
0.93	94.0464	C2H7NO3	(Methylamino)methanetriol
0.93	151.037	C3H7N4OCl	5-(aminomethyl)-2,4-dihydro-3H-1,2,4-triazol-3-one hydrochloride
1.06	104.108	C5H13NO	L-(+)-Valinol
1.06	182.985	C6H2N2O3S	2-Sulfanylfuro[3,4-d]pyrimidine-5,7-dione
1.211	138.056	C7H7NO2	3709 (methyl nicotinate)
1.324	123.056	C6H6N2O	Picolinamide/2-pyridinecarboxamide
1.541	123.057	C6H6N2O	Picolinamide/2-pyridinecarboxamide
1.675	123.057	C6H6N2O	Picolinamide/2-pyridinecarboxamide
3.567	241.167	C11H20N4O2	N6-(2-(1H-imidazol-4-yl)ethyl)lysine
4.002	176.047	C13H5N	2,5-bis(buta-1,3-diynyl)pyridine
4.332	185.046	C8H8O5	3,4,5-Trihydroxybenzoic acid methyl ester (LW8000000)
4.902	244.099	C14H13NO3	6-benzyloxy-2-nitrotoluene
5.169	176.048	C13H5N	2,5-bis(buta-1,3-diynyl)pyridine
5.169	258.113	C15H15NO3	Tolmetin / [1-Methyl-5-(4-methylbenzoyl)-1H-pyrrol-2-yl]acetic acid
6.596	679.512	C36H66N6O6	Cyclo(D-leucyl-L-leucyl-L-leucyl-L-leucyl-L-leucyl-L-leucyl)
8.593	277.079	C19H13Cl	1-[(4-Chlorophenyl)ethynyl]-2-methylnaphthalene
11.053	304.3	C21H37N	2-Hexyl-3,5-dipentylpyridine
13.916	301.143	C14H16N6O2	1-(4,6-dimethylpyrimidin-2-yl)-3-(4-methyl-3-nitrophenyl)guanidine
15.736	409.383	C30H48	1-(2-Icosanyl)naphthalene
16.481	593.276	C36H32N8O	1-(1-{4-[6-(1-Methyl-1H-tetrazol-5-yl)-3-phenyl-2-quinolinyl]benzyl}-4-piperidinyl)-1,3-dihydro-2H-benzimidazol-2-one
18.787	111.021	CH6N2O2S	Methanesulfonohydrazide
0.93	167.014	C8H6O2S	THIONAPHTHENE-1,1-DIOXIDE
0.93	265.018	C4H9N8OBr	Undetermined	Undetermined
1.06	266.123	C6H15N7O5	Undetermined	Undetermined
3.018	175.04	C10H6O3	2-Hydroxy-1,4-naphthoquinone (lawsone)
4.002	379.222	C16H26N8O3	Ethyl {3-[4,6-bis(isopropylamino)-1,3,5-triazin-2-yl]-2-imino-5-oxo-1-imidazolidinyl}acetate
4.508	420.187	C18H29NO10	Propyl 3,4,6-tri-O-acetyl-2-deoxy-2-[(ethoxycarbonyl)amino]hexopyranoside
17.431	513.386	C23H52N4O8	Undetermined	Undetermined
17.431	535.4	C17H50N12O7	Undetermined	Undetermined
17.578	788.61	C41H81N5O9	Undetermined	Undetermined
18.787	139.989	C3H6NOSCl	1-Chloro-3-(sulfinylamino)propane
20.524	182.987	C3H5N5Cl2	N-(2,2-Dichloroethyl)-2H-tetrazol-5-amine
