# Supplementary material for: Antibacterial activity of medicinal plants in Indonesia on Streptococcus pneumoniae
Source: PLoS One. 2022 Sep 13;17(9):e0274174. doi: 10.1371/journal.pone.0274174 (PMC9469987; doi:10.1371/journal.pone.0274174)
Supplement: S1 Dataset — (XLSX) [file pone.0274174.s011.xlsx]

## Sheet: Disk Diffusion ATCC 49619
ATCC 49619 S. pneumoniae
Solution	Plant species	Inhibition zone (mm)	Deviation
N-hexane	L. camara	9.4	0
	L. inermis	9.15	0.78
	B. petersianum	9.67	0.58
	M. pendans	0	0
	D. piperita	14.67	1.15
	H. sabdarifa	N/A	N/A
	A. paniculata	9	0
	P. ornatum	0	0
	P. retrofractum	9	0
	P. foetida	11.45	1.34
Ethyl acetate	C. utan	0	0
	Sinsus	12.3	0
	V. amgdalina	20.6	0
	L. camara	8.57	0.4
	L. inermis	17.8	0.71
	B. petersianum	14.67	1.15
	M. pendans	10.67	0.58
	D. piperita	12	0
	H. sabdarifa	19	1
	A. paniculata	13.33	0.58
	P. ornatum	11	0
	P. retrofractum	11.33	0.58
	P. foetida	16.5	0.14
Ethanol 96%	C. utan	11.3	0.424264
	Sinsus	16.2	0.282843
	V. amgdalina	0	0
	L. camara	9.55	0.78
	L. inermis	15.63	0.6
	B. petersianum	9.33	0.58
	M. pendans	8	0
	D. piperita	11.67	0.58
	H. sabdarifa	14.33	1.15
	A. paniculata	10	0
	P. ornatum	12.33	0.58
	P. retrofractum	0	0
Aqueous	L. camara	11.27	0.25
	L. inermis	10.13	0.29
	B. petersianum	0	0
	M. pendans	0	0
	D. piperita	0	0
	H. sabdarifa	11.33	0.58
	P. ornatum	0	0
	P. retrofractum	8	0
	P. foetida	0	0

## Sheet: Disk Diffusion MDR
Muti-Drug Resistant S. pneumoniae
S. pneumoniae	D. piperita N-Hexane	D. piperita Akway EtAc	D. piperita EtOH	H. sabdarifa EtAc	H. sabdarifa EtOH	A. paniculata EtAc	P. ornatum EtAc	L. camara Aqua	L. inermis EtOH	L. inermis EtAc	P. futida Etac	P. futida n-Hex	Sinsus EtOH
2330	12.4	13.7	15.3	15.1	18.8	12.9	10.8	7.1	17.6	15.3	13.3	10.4	15
2362	12.4	12.2	13.5	16.7	16.8	11.5	11.5	8.3	16.25	22.75	-	-	14.5
2426	12.5	12.2	14.6	16.4	18.6	12.9	11.6	7	16.55	21.9	15.1	12.5	14.5
2506	11.4	11.1	13.1	19.3	17.7	11.1	11.4	8.1	17.2	24.25	-	-	12.8
2821	11.3	12.5	14.7	15.5	19.2	14.6	15.9	9.9	16.3	22.4	-	-	12.3
2682 col 1	-	-	-	-	-	-	-	-	16.4	22.5	-	-	-

## Sheet: MIC ATCC 49619
Minimum Inhibitory Concentration (MIC) of plant extracts on ATCC 49619 S. pneumoniae
No.	Extract	Solvent	Concentration of Extracts (mg/ml)
			S. pneumoniae
			MIC	MBC
1	D. piperita	N-hexane	0.31	0.31
		Ethyl acetate	0.31	0.63
		Ethanol	2.5	10
2	H. sabdarifa	Ethyl acetate	1.25	2.5
		Ethanol	2.5	2.5
		Aquadest	10	> 10
3	A. paniculata	Ethyl acetate	2.5	2.5
4	P. ornatum	Ethyl acetate	2.5	5
		Ethanol	> 10	>>10
5	L. camara	Aquadest	2.5	5
6	L. inermis	Ethyl acetate	0.16	0.16
		Ethanol	1.25	2.5
7	P. foetida	N-hexane	0.63	0.63
		Ethyl acetate	2.5	2.5
8	V. amygdalina	Ethyl acetate	0.63	0.63
9	Sinsus	Ethanol	0.63	2.5

## Sheet: MIC ATCC MDR
Minimum Inhibitory Concentration (MIC) of plant extracts on MDR Strain
Strain	Isolate ID	MIC value (mg/ml)
		L inermis EtOH		L. inermis EtAc		V. amygdalina EtAc
		MIC	MBC	MIC	MBC	MIC	MBC
MDR S. pneumoniae	2821	0.63	2.5	0.31	0.31	0.63	0.63
	2426	1.25	2.5	0.16	0.31	0.63	0.63
	2362	0.63	2.5	0.16	0.16	0.31	0.31
	2506	1.25	5	0.16	0.16	0.63	0.63
	2682 col 1	0.63	2.5	0.31	0.31	0.63	0.63

## Sheet: Time of killing
ATCC 49619 (Log CFU/ml)
Group	Log Average number of colonies (CFU/ml)
	0	1 h	3 h	6 h	20 h
Ethyl acetate extract 1x MIC	6.37352	0	0	0	0
Ethyl acetate extract 2x MIC	6.37352	0	0	0	0
Ethyl acetate extract 10x MIC	6.37352	0	0	0	0
Ethanol extract 1x MIC	6.37352	2.11394	0	0	0
Ethanol extract 2x MIC	6.37352	1.30103	0	0	0
Ethanol extract 10x MIC	6.37352	0	0	0	0
Vancomycin 4μg/ml	6.37352	5.67271	4.38142	3.51851	0
Negative control	6.37352	6.26717	7.81954	7.49831	7.23045
MR Strain - 2506 (Log CFU/ml)
Group	Log Average number of colonies (CFU/ml)
	0	1 h	3 h	6 h	20 h
Ethyl acetate extract 1x MIC	6.27723	0	0	0	0
Ethyl acetate extract 2x MIC	6.27723	0	0	0	0
Ethyl acetate extract 10x MIC	6.27723	0	0	0	0
Ethanol extract 1x MIC	6.27723	0	0	0	0
Ethanol extract 2x MIC	6.27723	0	0	0.30103	0
Ethanol extract 10x MIC	6.27723	0	0	0.90309	0
Vancomycin 4μg/ml	6.27723	5.49089	5.06258	4.18469	0
Negative control	6.27723	6.11394	7.2014	7.87506	6.47712
time (h)	1 x MIC	2 x MIC	10 x MIC	1 x MIC	2 x MIC	10 x MIC
0	0.0760025	0.0597564	0.112997	6.37	6.37	6.37
1.00016	0.0720023	0.0496452	0.0879817	0	0	0
2.00024	0.0667435	0.0452256	0.11502
3.00035	0.0651211	0.0443959	0.147599	0	0	0
4.00043	0.0647025	0.0431119	0.156437
5.00053	0.0614137	0.0489935	0.170253
6.00061	0.0576627	0.0447098	0.189781	0	0	0
7.00069	0.0568157	0.0414274	0.197331
8.00078	0.0535642	0.0374547	0.20284
9.00088	0.0530054	0.0318351	0.197812
10.001	0.0524692	0.0301342	0.208978
11.0011	0.0509146	0.0256271	0.210587
12.0012	0.0497684	0.0245895	0.213774
13.0012	0.0499675	0.0236447	0.220459
14.0013	0.0482191	0.0203952	0.221376
15.0014	0.0478521	0.0166729	0.224624
16.0015	0.046893	0.0172866	0.227484
17.0016	0.0471283	0.0149983	0.227944
18.0017	0.0457719	0.0143906	0.230252
19.0018	0.0461016	0.0144005	0.232145
20.0019	0.0440133	0.0118489	0.232339	0	0	0

## Sheet: Bacterial lysis
Bacterial lysis of L. inermis on S. pneumoniae
ATCC 49619 - Ethanol extract of L. inermis Linn.							ATCC 49619 - Ethyl acetate extract of L. inermis Linn.
Time of incubation (h)	Absorbance at 595 nm						Time of incubation (h)	Absorbance at 595 nm
	1 x MIC	2 x MIC	10 x MIC	Vancomycin 4μg/ml	Negative control			1 x MIC	2 x MIC	10 x MIC	Vancomycin 4μg/ml	Negative control
0	0.0936205	0.0434068	-0.647553	0.0636368	0.0642701		0	0.0760025	0.0597564	0.112997	0.0636368	0.0642701
1.00016	0.098152	0.0568396	-0.515687	0.0543193	0.0610526		1.00016	0.0720023	0.0496452	0.0879817	0.0543193	0.0610526
2.00024	0.103454	0.0605846	-0.512538	0.0501012	0.0817346		2.00024	0.0667435	0.0452256	0.11502	0.0501012	0.0817346
3.00035	0.109331	0.0552104	-0.515863	0.0437451	0.158512		3.00035	0.0651211	0.0443959	0.147599	0.0437451	0.158512
4.00043	0.105842	0.0577361	-0.51251	0.0376305	0.213164		4.00043	0.0647025	0.0431119	0.156437	0.0376305	0.213164
5.00053	0.104188	0.0587515	-0.510561	0.037112	0.215845		5.00053	0.0614137	0.0489935	0.170253	0.037112	0.215845
6.00061	0.100981	0.0608937	-0.502458	0.0359741	0.207841		6.00061	0.0576627	0.0447098	0.189781	0.0359741	0.207841
7.00069	0.100444	0.0613815	-0.498106	0.0356359	0.198303		7.00069	0.0568157	0.0414274	0.197331	0.0356359	0.198303
8.00078	0.0997442	0.0617481	-0.491095	0.0356698	0.186136		8.00078	0.0535642	0.0374547	0.20284	0.0356698	0.186136
9.00088	0.100995	0.0626871	-0.48216	0.0361829	0.170783		9.00088	0.0530054	0.0318351	0.197812	0.0361829	0.170783
10.001	0.100791	0.0633858	-0.47386	0.0371304	0.15463		10.001	0.0524692	0.0301342	0.208978	0.0371304	0.15463
11.0011	0.100764	0.0627213	-0.467026	0.0380881	0.140021		11.0011	0.0509146	0.0256271	0.210587	0.0380881	0.140021
12.0012	0.101795	0.0647539	-0.459549	0.0393203	0.128154		12.0012	0.0497684	0.0245895	0.213774	0.0393203	0.128154
13.0012	0.102492	0.0648307	-0.453323	0.0388589	0.114859		13.0012	0.0499675	0.0236447	0.220459	0.0388589	0.114859
14.0013	0.109187	0.0696955	-0.446635	0.0372355	0.101869		14.0013	0.0482191	0.0203952	0.221376	0.0372355	0.101869
15.0014	0.116464	0.067488	-0.440893	0.0368333	0.0927667		15.0014	0.0478521	0.0166729	0.224624	0.0368333	0.0927667
16.0015	0.11744	0.0703579	-0.43647	0.0373498	0.0866831		16.0015	0.046893	0.0172866	0.227484	0.0373498	0.0866831
17.0016	0.0839855	0.0718618	-0.431435	0.0380597	0.082393		17.0016	0.0471283	0.0149983	0.227944	0.0380597	0.082393
18.0017	0.0846168	0.0705834	-0.428639	0.0386667	0.0795		18.0017	0.0457719	0.0143906	0.230252	0.0386667	0.0795
19.0018	0.0840904	0.0733413	-0.424253	0.0378421	0.0764088		19.0018	0.0461016	0.0144005	0.232145	0.0378421	0.0764088
20.0019	0.0837726	0.076002	-0.418844	0.0370905	0.0742572		20.0019	0.0440133	0.0118489	0.232339	0.0370905	0.0742572
MDR Strain 2506 - Ethanol extract of L. inermis Linn.							MDR Strain 2506 - Ethyl acetate extract of L. inermis Linn.
Time of incubation (h)	Absorbance at 595 nm						Time of incubation (h)	Absorbance at 595 nm
	1 x MIC	2 x MIC	10 x MIC	Vancomycin 4μg/ml	Negative control			1 x MIC	2 x MIC	10 x MIC	Vancomycin 4μg/ml	Negative control
0	0.0276333	0.0415333	0.03225	0.0217667	0.0236		0	0.04565	0.04275	0.0122	0.0217667	0.0236
1.00016	0.026	0.0408167	-0.00988333	0.0175167	0.0197833		1.00016	0.03325	0.03725	-0.000933333	0.0175167	0.0197833
2.00024	0.0214667	0.0432333	-0.0123833	0.0155833	0.02005		2.00024	0.0310667	0.0338667	-0.00391667	0.0155833	0.02005
3.00035	0.00878333	0.0453833	-0.0112167	0.0142333	0.0261667		3.00035	0.0267333	0.03855	-0.0270333	0.0142333	0.0261667
4.00043	0.00441667	0.0450333	-0.00908333	0.0136167	0.0491167		4.00043	0.0264333	0.0449667	-0.0244333	0.0136167	0.0491167
5.00053	-0.000166667	0.0465167	-0.00793333	0.01315	0.10855		5.00053	0.0246167	0.0435	-0.0238667	0.01315	0.10855
6.00061	-0.000666667	0.0449167	-0.00566667	0.0127	0.169767		6.00061	0.0236333	0.04635	-0.0311667	0.0127	0.169767
7.00069	-0.00135	0.0453333	-0.00413333	0.0123667	0.177267		7.00069	0.0240667	0.0467333	-0.0338167	0.0123667	0.177267
8.00078	0.000716667	0.04605	-0.00311667	0.0120167	0.17155		8.00078	0.0229	0.0492	-0.0374333	0.0120167	0.17155
9.00088	0.00118333	0.0467167	-0.00291667	0.0115333	0.167333		9.00088	0.0217333	0.0482333	-0.039	0.0115333	0.167333
10.001	0.00533333	0.0476667	-0.0029	0.0113167	0.164217		10.001	0.02	0.0444333	-0.0431333	0.0113167	0.164217
11.0011	0.0073	0.0481167	-0.00218333	0.01095	0.16135		11.0011	0.0222667	0.04195	-0.0461333	0.01095	0.16135
12.0012	0.00843333	0.0487667	-0.00153333	0.0105	0.158133		12.0012	0.0206167	0.0406333	-0.0477167	0.0105	0.158133
13.0012	0.0112667	0.0488667	-0.000933333	0.0103	0.1563		13.0012	0.0222667	0.038	-0.0493333	0.0103	0.1563
14.0013	0.0119667	0.0493833	-0.000966667	0.00998333	0.153883		14.0013	0.0208	0.0360167	-0.0487667	0.00998333	0.153883
15.0014	0.0132667	0.0490833	-0.000883333	0.00978333	0.15195		15.0014	0.0195833	0.0341667	-0.0503833	0.00978333	0.15195
16.0015	0.0150833	0.0495833	-0.00113333	0.00948333	0.14965		16.0015	0.0187167	0.0325167	-0.0502167	0.00948333	0.14965
17.0016	0.0126667	0.0496833	-0.000483333	0.00911667	0.149183		17.0016	0.0177167	0.0304167	-0.0496	0.00911667	0.149183
18.0017	0.01865	0.0497833	-0.000716667	0.00875	0.150683		18.0017	0.0197167	0.0303833	-0.0509333	0.00875	0.150683
19.0018	0.0130167	0.0498333	-3.33333e-05	0.00865	0.151817		19.0018	0.0208	0.03045	-0.0505167	0.00865	0.151817
20.0019	0.0272667	0.0500667	-0.000266667	0.00866667	0.1457		20.0019	0.0207833	0.0300667	-0.05095	0.00866667	0.1457

## Sheet: Bacterial leakage
Bacterial leakage of L. inermis on S. pneumoniae
ATCC 49619 - Ethanol and ethyl acetate extract of L. inermis Linn.												MDR Strain 2506 - Ethanol and ethyl acetate extract of L. inermis Linn.
Time of incubation (h)	Ethanol extract 1x MIC	Ethanol extract 2x MIC	Ethanol extract 10x MIC	Vancomycin 4μg/ml	Negative control	Ethyl acetate extract 1x MIC	Ethyl acetate extract 2x MIC	Ethyl acetate extract 10x MIC	Vancomycin 4μg/ml	Negative control		Time of incubation (h)	Ethanol extract 1x MIC	Ethanol extract 2x MIC	Ethanol extract 10x MIC	Vancomycin 4μg/ml	Negative control	Ethyl acetate extract 1x MIC	Ethyl acetate extract 2x MIC	Ethyl acetate extract 10x MIC	Vancomycin 4μg/ml	Negative control
0	0.12565	0.01985	-0.171717	0.000833333	0.00353333	0.0835	0.0932333	0.114733	0.000833333	0.00353333		0	0.05845	0.1034	0.07235	0.0132833	0.0122833	0.0282333	0.03235	-0.0234167	0.0132833	0.0122833
1.00017	0.0851833	0.0502167	-0.2394	0.0145833	0.01325	0.0605667	0.04935	0.1883	0.0145833	0.01325		1.00015	0.03825	0.0924	0.1825	0.0028	0.0112333	0.02115	0.0438667	-0.0809	0.0028	0.0112333
2.00026	0.00735	0.0681167	-0.233267	0.00396667	0.00963333	0.0217	0.0421667	0.08705	0.00396667	0.00963333		2.00024	-0.0464	0.0601333	-0.139483	0.0137167	0.00831667	0.0329833	0.0863833	0.05065	0.0137167	0.00831667
3.00035	0.0320333	-0.000133333	-0.4928	0.0121	0.0287	0.01735	0.00451667	0.163383	0.0121	0.0287		3.00033	-0.0654667	-0.0068	-0.176783	0.00706667	0.0109333	0.0152167	0.0706	0.126217	0.00706667	0.0109333
4.00042	0.0571167	0.0669333	-0.267017	-0.00316667	0.0403333	0.0346333	0.0243333	0.0615833	-0.00316667	0.0403333		4.00042	-0.0340167	-0.0289833	-0.0152833	0.0146667	0.0158333	0.025	0.0797167	-0.0643833	0.0146667	0.0158333
5.00054	0.07055	-0.188167	-0.472883	0.00546667	0.0421333	0.0363833	0.00776667	0.24385	0.00546667	0.0421333		5.00052	-0.0406667	0.0337667	0.0546	0.0100667	0.0106333	0.04075	0.0614833	0.0157	0.0100667	0.0106333
6.00061	0.0885333	0.167183	-0.473	0.0164667	0.0451667	0.02785	0.00918333	0.259583	0.0164667	0.0451667		6.0006	0.0150167	-0.0156	-0.0462667	0.00976667	0.0179667	0.0432833	0.11725	0.0301833	0.00976667	0.0179667
7.0007	0.0132667	0.00521667	-0.2506	0.00493333	0.0422	0.0469833	0.0427833	0.161883	0.00493333	0.0422		7.00068	-0.0149	-0.0031	0.1052	0.00846667	0.00616667	0.06095	0.093	-0.14415	0.00846667	0.00616667
8.00079	0.00598333	0.00295	-0.257167	0.0128167	0.0445833	0.0371167	0.0265833	0.18745	0.0128167	0.0445833		8.00077	-0.0570833	0.04125	-0.34065	0.00848333	0.0133833	0.0343667	0.0777167	0.0879333	0.00848333	0.0133833
9.00088	0.0628667	0.00428333	-0.175967	0.0106333	0.0318	0.0394833	-0.0002	0.108967	0.0106333	0.0318		9.00087	-0.0297833	0.0471	-0.148283	0.0146333	0.0263	0.0267833	0.0926	-0.339733	0.0146333	0.0263
10.001	0.053	-0.00976667	-0.412633	0.00501667	0.0286833	0.0566167	-0.0043	0.25375	0.00501667	0.0286833		10.001	-0.0922167	0.0279	-0.0165	0.00838333	0.0114833	0.03755	0.1115	-0.0631333	0.00838333	0.0114833
11.0011	0.0584167	0.0913333	-0.216633	0.01195	0.03825	0.0369833	-0.00221667	0.238517	0.01195	0.03825		11.0011	-0.0387	0.0217167	0.1231	0.0161833	0.01065	0.0464833	0.0866	-0.0489333	0.0161833	0.01065
12.0012	0.07715	0.0401667	-0.528417	0.00208333	0.02345	0.0421	0.0269	0.187717	0.00208333	0.02345		12.0012	-0.0436167	0.0486833	0.285667	0.0124167	0.01515	0.03155	0.104667	-0.327817	0.0124167	0.01515
13.0013	0.105283	0.0349833	-0.437467	0.00706667	0.0263	0.0536167	0.0320333	0.29345	0.00706667	0.0263		13.0012	-0.0487833	0.0283333	-0.215483	0.0152833	0.0202833	0.0463667	0.07465	0.000133333	0.0152833	0.0202833
14.0013	0.0555333	0.102833	0.181717	0.00225	0.02465	0.0659333	0.00578333	0.0687167	0.00225	0.02465		14.0013	-0.0302167	0.0528	-0.0238	0.0195833	0.01575	0.0362167	0.07455	0.114617	0.0195833	0.01575
15.0014	0.0693833	0.0373333	-0.190533	0.0122667	0.0202667	0.0476333	0.01445	0.2507	0.0122667	0.0202667		15.0014	-0.0595667	0.00395	-0.0347333	0.000966667	0.0193667	0.0425	0.0953167	0.0233333	0.000966667	0.0193667
16.0015	0.0709667	-0.0234333	-0.4519	0.00301667	0.0217167	0.04385	-0.0338	0.215283	0.00301667	0.0217167		16.0015	0.00873333	0.0164167	-0.126717	0.01445	0.01715	0.0335333	0.0767	-0.00535	0.01445	0.01715
17.0016	0.01955	0.131	-0.441833	0.00791667	0.0251167	0.0401333	-0.00106667	-0.0173833	0.00791667	0.0251167		17.0016	-0.0443	-0.0598833	-0.152217	0.0124833	0.01645	0.034	0.08965	0.133183	0.0124833	0.01645
18.0017	0.0190833	-0.03985	-0.427267	0.00668333	0.0246167	0.0701167	-0.00733333	0.02665	0.00668333	0.0246167		18.0017	-0.0486	-0.02485	-0.205467	0.0169333	0.0204	0.0572	0.06995	-0.0653167	0.0169333	0.0204
19.0018	0.0377833	0.0742833	0.0782	0.0001	0.0169667	0.0558167	0.00708333	0.17285	0.0001	0.0169667		19.0018	-0.03865	-0.0310667	0.0676333	0.0219833	0.0296167	0.0406833	0.0904833	-0.0489167	0.0219833	0.0296167
20.0019	0.0318	-0.102683	-0.2619	0.0002	0.0184333	0.0568333	0.0057	0.220783	0.0002	0.0184333		20.0019	-0.0357	0.00673333	-0.372	0.0051	0.0231333	0.02625	0.08165	0.0134333	0.0051	0.0231333

## Sheet: Biofilm Inhibition
Biofilm inhibition of L. inermis extract on S. pneumoniae
		Absorbance at 594 nm	Inhibition percentage
ATCC 49619 S. pneumoniae	Ethyl acetate extract 1x MIC	0.093	0.896667
	Ethyl acetate extract 2x MIC	0.034	0.962222
	Ethanol extract 1x MIC	0.088	0.902222
	Ethanol extract 2x MIC	0.628	0.302222
	Negative control	0.137	0.847778
	Positive control	0.9	0
MDR Strain 2506	Ethyl acetate extract 1x MIC	1.078	0.264164
	Ethyl acetate extract 2x MIC	0.029	0.980205
	Ethanol extract 1x MIC	-0.003	1.00205
	Ethanol extract 2x MIC	0.148	0.898976
	Negative control	0.057	0.961092
	Positive control	1.465	0
